# Supplementary material for: Phytohormone-mediated interkingdom signaling shapes the outcome of rice-Xanthomonas oryzae pv. oryzae interactions
Source: BMC Plant Biol. 2015 Jan 21;15:10. doi: 10.1186/s12870-014-0411-3 (PMC4307914; doi:10.1186/s12870-014-0411-3)
Supplement: Additional file 2: — List of bacterial strains and plasmids used in this study. [file 12870_2014_411_MOESM2_ESM.xlsx]

## Sheet: Blad1
Additional file 2. Strains and plasmids used in this study.
Strain	Characteristic	Reference
Xoo strain XKK12	Wild type	(Ferluga et al., 2007)
Xoo strain XKK12 OryR-	OryR::Km insertion mutant; Kmr	(Ferluga et al., 2007)
Xoo strain XKK12 OryR- complementary strain	OryR::Km insertion mutant harbouring the pBBRGmOryR plasmid; Kmr, Gmr	(Gonzalez et al., 2013)
Xoo strain XKK12 (pPIP122)	Wild type harbouring the pPIP122 plasmid; Ampr, Gmr	(Ferluga & Venturi, 2009)
Xoo strain XKK12 OryR-(pPIP122)	OryR::Km insertion mutant harbouring the pPIP122 plasmid; Kmr, Ampr, Gmr	(Ferluga & Venturi, 2009)
Xoo strain XKK12 (pORYR122)	Wild type harbouring the pORYR122 plasmid; Ampr, Gmr	(Ferluga & Venturi, 2009)
Xoo strain XKK12 OryR-(pORYR122)	OryR::Km insertion mutant harbouring the pORYR122 plasmid; Kmr, Ampr, Gmr	(Ferluga & Venturi, 2009)
Xc1ΔC	DSF-overproducing rpfC mutant strain, background Xanthomonas campestris pv. campestris strain Xc1	(He et al., 2006)
Plasmid
pPIP122	pip promoter cloned with Hind-Pst in pSS122	(Ferluga & Venturi, 2009)
pORYR122	oryR promoter cloned with Hind-Sma in pSS122	(Ferluga & Venturi, 2009)
pBBRGmOryR	oryR promoter cloned withXho-Hind in pBBR1MCS-5	(Gonzalez et al., 2013)
