# Supplementary material for: Phytohormone-mediated interkingdom signaling shapes the outcome of rice-Xanthomonas oryzae pv. oryzae interactions
Source: BMC Plant Biol. 2015 Jan 21;15:10. doi: 10.1186/s12870-014-0411-3 (PMC4307914; doi:10.1186/s12870-014-0411-3)
Supplement: Additional file 3: — Primer sequences used in this study. [file 12870_2014_411_MOESM3_ESM.xlsx]

## Sheet: Blad1
Additional file 3. Sequences of primers used in this study.
	Locus ID	Gene name	Forward sequence	Reverse sequence	Reference
Xoo	PXO_rna52	16sr RNA	CCACATACTCCACCGCTTGT	ATGCGAACTGGATGTTGGGT	This study
	PXO_00068	rpfF	TGATGGTGTGGCAGCTCAAT	GACCGAGTTCGACTGCTTGA	This study
	PXO_00069	rpfC	CTGGAACCCTCCAACGTCAT	GCAATCGCTGCAACACCATA	This study
	PXO_00070	rpfG	GGGGTTGTCGGAAGAAGAGG	GGCGTTTCATCACGCTCATC	This study
	PXO_02404	oryR	AGATCCAGCAGCACCAACTC	GCCGATCTCACCATTCTCGT	This study
	PXO_01397	gumG	AACATCCATGGCGCCCCACG	CCTGGGCGTTGGGGCTAAGC	This study
	PXO_04051	pilA	TCGCGCTGCCGGCTTATCAG	GGCCGCCACCGACATCCTTC	This study
	PXO_03739	xanB2	GCGCACATAGACTTTCAGGC	CAGCTGGAAGAAACCTTCGC	This study
	PXO_00959	flhF	CCTGCCAACGCCCATTTTTC	GTGATGGGCATTTGGTGGTC	This study
	PXO_01002	flgL	TGAACTCAGACACGCTGACC	AAGGAGTTGGCGTTGTCGAT	This study
	PXO_06158	flgF	TTGCATGTGGATCAGGGCTT	CGAAATACTGCCATCGCTGC	This study
	PXO_00955	cheZ	AAAATGCGCCACAACCTCAC	CGTCGTCTTTCTTCGGTTCG	This study
Rice	LOC_Os03g08020.1	eElf1a	TTTCACTCTTGGTGTGAAGCAGAT	GACTTCCTTCACGATTTCATCGTAA	Xu et al, 2013
	LOC_Os01g09800.1	OsNPR1	CACGCCTAAGCCTCGGATTA	TCAGTGAGCAGCATCCTGACTAG	Xu et al, 2013
	LOC_Os05g25770.1	OsWRKY45	GGACGCAGCAATCGTCCGGG	CGGAAGTAGGCCTTTGGGTGC	Xu et al, 2013
	LOC_Os09g25070	OsWRKY62	AGCTTACTTCCGCTGCGCATTC	GCGACGAATTCGGTTGTCTGCG	This study
	LOC_Os01g50700.1	OsRab16	CACGAGTTCAGGGATCTAGGC	AGTTGTCCATCCTCTCAAGCAA	Xu et al, 2013
	LOC_Os02g44870.1	OsLip9	CGGCGGCCTCTTCGAGACAAC	TGCCAGATTGCCAGCCCGTC	Xu et al, 2013
